# Supplementary material for: Investigating the Potential of Poly(2-ethyl-2-oxazoline) and Its Polymer Blends for Enhancing Fenofibrate Amorphous Solid Dispersion Dissolution Profile
Source: Pharmaceutics. 2025 Sep 23;17(10):1238. doi: 10.3390/pharmaceutics17101238 (PMC12566808; doi:10.3390/pharmaceutics17101238)
Supplement: Supplementary file 1 [file pharmaceutics-17-01238-s001.zip]

Archive with 1 entries (1 files):
- pharmaceutics-3844009-supplementary.pdf
